# Supplementary material for: An exosomes-related lncRNA prognostic model correlates with the immune microenvironment and therapy response in lung adenocarcinoma
Source: Clin Exp Med. 2024 May 18;24(1):104. doi: 10.1007/s10238-024-01319-x (PMC11102376; doi:10.1007/s10238-024-01319-x)
Supplement: Supplementary file 1 — Supplementary file1 (XLS 95 KB) [file 10238_2024_1319_MOESM1_ESM.xls]

## Sheet: Table S1
Table S1: prognostic ER-lncRNAs
id	HR	HR.95L	HR.95H	pvalue
LINC01116	1.4373	1.254	1.6474	1.87e-07
CCDC13-AS1	0.239156	0.05918	0.966468	0.044661
C5orf64	0.000313	2.75e-07	0.356457	0.024625
OGFRP1	2.8314	1.71406	4.67709	4.82e-05
LINC01312	4.37799	2.51842	7.61064	1.66e-07
SFTA1P	0.899663	0.815951	0.991963	0.033847
SATB2-AS1	3.17858	1.91888	5.26523	7.09e-06
APCDD1L-AS1	1.47579	1.12474	1.93641	0.004983
DEPDC1-AS1	47.1585	9.93011	223.958	1.25e-06
LINC00857	1.72595	1.35758	2.19428	8.36e-06
MNX1-AS1	1.33333	1.03016	1.72573	0.028837
DDX11-AS1	1.5815	1.08845	2.29788	0.01619
LINC00968	0.224475	0.067944	0.741627	0.014278
MIR210HG	1.22956	1.0225	1.47856	0.028061
TBX5-AS1	0.717202	0.52269	0.984099	0.039469
TMPO-AS1	1.55062	1.22591	1.96135	0.000253
CASC18	0.178392	0.035613	0.893596	0.03601
FENDRR	0.648473	0.462569	0.909089	0.011973
U91328.2	0.634919	0.440148	0.915879	0.015098

## Sheet: Table S2
Table S2: DEGs between the two ER-lncRNA subtypes
id	logFC	AveExpr	t	P.Value	adj.P.Val	B
SFTA1P	2.92982	3.26323	44.5849	2.15585e-218	3.91998e-214	486.542
TPX2	-1.97873	4.94382	-19.2362	5.47004e-68	4.97309e-64	143.932
MYBL2	-1.97436	4.58979	-18.5802	2.90017e-64	1.7578e-60	135.427
C16orf89	3.27193	6.58611	18.3661	4.65086e-63	2.11416e-59	132.675
KIF2C	-1.44526	3.78686	-18.3388	6.61882e-63	2.407e-59	132.325
PEBP4	2.13456	3.34753	18.0429	2.99148e-61	9.06567e-58	128.546
CDC20	-1.7632	4.43121	-17.9514	9.66844e-61	2.51145e-57	127.382
HJURP	-1.35771	3.27746	-17.8858	2.23759e-60	5.08576e-57	126.55
CDCA5	-1.44217	3.75714	-17.8346	4.30773e-60	8.70305e-57	125.901
CYP4B1	2.96508	5.11855	17.8194	5.23119e-60	9.51187e-57	125.708
MKI67	-1.67398	4.94716	-17.6805	3.073e-59	5.07968e-56	123.952
FOXM1	-1.733	4.1244	-17.6654	3.72294e-59	5.64119e-56	123.762
KIF18B	-1.25003	3.36969	-17.5693	1.26236e-58	1.76566e-55	122.551
ESPL1	-1.19405	3.40981	-17.5017	2.97504e-58	3.86394e-55	121.701
KIF4A	-1.40799	3.53142	-17.3395	2.31275e-57	2.80352e-54	119.668
SCGB3A2	3.82557	6.54458	17.3286	2.65571e-57	3.01805e-54	119.531
PLLP	1.50454	4.50334	17.236	8.52312e-57	9.11622e-54	118.374
BIRC5	-1.66031	4.27935	-17.07	6.85551e-56	6.92521e-53	116.307
CENPF	-1.5464	4.16488	-16.9496	3.09262e-55	2.95963e-52	114.813
MELK	-1.34515	3.57837	-16.9172	4.63253e-55	4.21166e-52	114.413
SUSD2	2.77758	5.92134	16.913	4.88311e-55	4.22807e-52	114.36
HSD17B6	1.8854	3.75089	16.8817	7.21174e-55	5.70135e-52	113.974
RRM2	-1.65036	5.26734	-16.8205	1.54645e-54	1.17163e-51	113.217
NEK2	-1.23482	3.02308	-16.8139	1.67809e-54	1.22051e-51	113.136
SPAG5	-1.33689	4.26404	-16.7471	3.85325e-54	2.69476e-51	112.312
KIFC1	-1.33322	3.95694	-16.7173	5.57329e-54	3.7533e-51	111.946
CDCA3	-1.10239	3.31178	-16.5339	5.39515e-53	3.50357e-50	109.696
PLK1	-1.26149	3.55175	-16.5173	6.62672e-53	4.15496e-50	109.492
NCAPH	-1.16464	3.04571	-16.4893	9.36319e-53	5.67503e-50	109.149
FAM83D	-1.18751	3.6578	-16.4242	2.08758e-52	1.22447e-49	108.354
TROAP	-1.12755	3.29312	-16.3765	3.75073e-52	2.13124e-49	107.773
CEP55	-1.38582	3.62936	-16.3645	4.3468e-52	2.39509e-49	107.627
SELENBP1	1.97387	7.20498	16.312	8.27559e-52	4.42574e-49	106.989
CDCA8	-1.21647	3.67948	-16.2793	1.2359e-51	6.42069e-49	106.591
TRIP13	-1.4086	3.90623	-16.229	2.28742e-51	1.15534e-48	105.981
CELF2	1.25702	5.52733	16.2131	2.78053e-51	1.36644e-48	105.787
UBE2C	-1.76257	4.86644	-16.15	6.01069e-51	2.87612e-48	105.023
TOP2A	-1.75543	5.56384	-16.1404	6.75239e-51	3.14817e-48	104.908
UHRF1	-1.17488	3.83531	-16.0381	2.3476e-50	1.06716e-47	103.673
MCM2	-1.28563	5.36343	-16.0211	2.889e-50	1.28123e-47	103.467
PRC1	-1.32	4.44412	-16.0084	3.37062e-50	1.45924e-47	103.314
SFTPD	2.90666	6.61595	15.978	4.87163e-50	2.06002e-47	102.949
CCNB2	-1.07649	3.29944	-15.9677	5.52562e-50	2.28346e-47	102.824
ZWINT	-1.2313	4.75945	-15.9517	6.70655e-50	2.70989e-47	102.632
CCNA2	-1.23886	3.4511	-15.9396	7.76122e-50	3.06787e-47	102.487
BUB1B	-1.16967	3.46296	-15.8738	1.723e-49	6.6658e-47	101.697
BUB1	-1.13829	3.10819	-15.8677	1.85422e-49	6.97401e-47	101.624
ASPM	-1.28049	3.09336	-15.8666	1.87937e-49	6.97401e-47	101.611
FOLR1	2.5475	6.61693	15.8465	2.39609e-49	8.71361e-47	101.37
DLC1	1.53357	5.04984	15.7716	5.92175e-49	2.11128e-46	100.473
IQGAP3	-1.18575	3.65438	-15.7589	6.89651e-49	2.41153e-46	100.322
SLC26A9	2.26383	4.21504	15.7483	7.83661e-49	2.68855e-46	100.195
KIF23	-1.12756	2.80799	-15.7118	1.21712e-48	4.0983e-46	99.7589
KIF20A	-1.17627	3.707	-15.635	3.06355e-48	1.0045e-45	98.844
INMT	1.71014	4.06057	15.6341	3.09367e-48	1.0045e-45	98.8343
DLGAP5	-1.26471	3.09499	-15.4928	1.68092e-47	5.36212e-45	97.1567
CTSH	1.74558	9.46424	15.4828	1.89453e-47	5.93936e-45	97.0381
MCM4	-1.20904	5.36241	-15.4331	3.4281e-47	1.05649e-44	96.4504
CDC6	-1.24266	3.36961	-15.3837	6.17624e-47	1.87171e-44	95.8669
NUSAP1	-1.20574	4.26977	-15.3717	7.12416e-47	2.12358e-44	95.7254
RACGAP1	-1.13333	4.84719	-15.3669	7.53775e-47	2.21063e-44	95.6695
AURKB	-1.07455	2.83606	-15.32	1.31596e-46	3.79811e-44	95.1172
CCNB1	-1.37949	4.56553	-15.3099	1.485e-46	4.21901e-44	94.9974
GINS1	-1.12355	3.64761	-15.2935	1.80247e-46	5.04221e-44	94.8054
SNX30	1.36225	5.58258	15.2837	2.02504e-46	5.57899e-44	94.69
KPNA2	-1.20335	6.87533	-15.2709	2.35596e-46	6.39379e-44	94.54
CDT1	-1.07216	3.30675	-15.2402	3.3919e-46	9.06983e-44	94.1789
ADH1B	2.07008	3.88016	15.1984	5.55916e-46	1.46496e-43	93.6893
TMEM163	1.59163	4.55914	15.156	9.17911e-46	2.38434e-43	93.1923
SAPCD2	-1.05399	3.64604	-15.1146	1.49561e-45	3.83025e-43	92.7085
NCAPG	-1.1335	2.9465	-15.0683	2.58221e-45	6.52114e-43	92.1673
TTK	-1.10292	2.72091	-15.0627	2.7549e-45	6.86197e-43	92.1032
SLC22A3	1.49124	4.08938	14.9665	8.53485e-45	2.09715e-42	90.9826
AURKA	-1.1423	3.70489	-14.9151	1.55838e-44	3.72842e-42	90.386
KIF11	-1.19308	3.47793	-14.9137	1.58446e-44	3.7416e-42	90.3696
GPD1L	1.14865	5.91812	14.8993	1.87511e-44	4.37117e-42	90.2027
HOPX	2.11923	7.04369	14.8903	2.08243e-44	4.79301e-42	90.0988
DEPDC1	-1.01276	2.47889	-14.8874	2.15355e-44	4.83423e-42	90.0655
LMNB1	-1.089	4.95482	-14.8864	2.18009e-44	4.83423e-42	90.0534
CACNA2D2	2.16305	4.72323	14.8044	5.67535e-44	1.22851e-41	89.1053
LMNB2	-1.0018	5.57066	-14.7965	6.22091e-44	1.32426e-41	89.0144
ANLN	-1.5688	4.208	-14.7707	8.40585e-44	1.75682e-41	88.7161
RHOBTB2	1.47639	5.91507	14.7585	9.68966e-44	2.00213e-41	88.5753
NAPSA	2.94992	10.2541	14.7467	1.11118e-43	2.27017e-41	88.4396
RECQL4	-1.09065	3.88625	-14.741	1.18689e-43	2.39791e-41	88.3743
HLF	1.52697	3.19952	14.6869	2.22542e-43	4.30477e-41	87.7515
CDC45	-1.00526	2.90582	-14.6022	5.94062e-43	1.12519e-40	86.7786
DPYSL2	1.16643	7.59574	14.5477	1.11409e-42	2.06709e-40	86.1556
TACC3	-1.08144	4.95574	-14.4976	1.98476e-42	3.53812e-40	85.5835
LRRK2	2.20374	5.14355	14.4831	2.34769e-42	4.10462e-40	85.4172
CDK1	-1.2387	4.01789	-14.3759	8.03888e-42	1.37897e-39	84.1978
TMEM125	1.35508	6.47424	14.3482	1.10445e-41	1.87685e-39	83.8831
NUF2	-1.13359	2.7286	-14.3152	1.61073e-41	2.68697e-39	83.5093
NPC2	1.37753	9.8759	14.3043	1.82409e-41	3.01522e-39	83.3861
MTHFD2	-1.07442	5.70503	-14.2542	3.23343e-41	5.24792e-39	82.819
C1orf116	2.02867	7.05832	14.2469	3.51325e-41	5.60363e-39	82.7368
SCN7A	1.24509	2.87861	14.223	4.61292e-41	7.1082e-39	82.467
NR3C2	1.09634	3.53644	14.0949	1.97635e-40	2.92163e-38	81.0258
MAMDC2	1.2266	2.86432	14.0934	2.01135e-40	2.94938e-38	81.0084
VEPH1	1.18772	2.69591	13.7037	1.60412e-38	2.15938e-36	76.6714
CYB5A	1.26696	7.08269	13.703	1.61511e-38	2.15938e-36	76.6647
NDC80	-1.0413	2.76523	-13.6602	2.60195e-38	3.35541e-36	76.1924
SLC7A5	-1.51445	6.3498	-13.6089	4.60156e-38	5.77036e-36	75.6279
SFTA2	2.06004	6.99724	13.5951	5.36253e-38	6.67856e-36	75.4763
ZNF385B	1.55045	2.73073	13.5156	1.29188e-37	1.56602e-35	74.6057
DUOXA1	1.09381	3.00539	13.4866	1.77959e-37	2.14293e-35	74.2885
TK1	-1.28882	5.29136	-13.445	2.81507e-37	3.32379e-35	73.8345
CYBRD1	1.31854	6.43413	13.4416	2.92313e-37	3.42912e-35	73.7972
MACROD2	1.42763	2.96204	13.4323	3.2385e-37	3.77472e-35	73.6957
EIF4EBP1	-1.22385	5.04796	-13.3783	5.86377e-37	6.6638e-35	73.1079
SCTR	1.31466	2.83883	13.3698	6.4363e-37	7.22415e-35	73.0157
VSIG2	1.44315	3.55537	13.3675	6.59629e-37	7.34142e-35	72.9913
SFTPB	2.93332	12.3627	13.3672	6.62153e-37	7.34142e-35	72.9876
MFSD2A	1.27736	4.41789	13.3322	9.71351e-37	1.06398e-34	72.6082
SFTA3	1.9648	6.33394	13.3289	1.00755e-36	1.09703e-34	72.5719
AQP4	2.12605	4.4251	13.2641	2.04661e-36	2.17623e-34	71.8703
MAD2L1	-1.02294	3.26544	-13.2471	2.4632e-36	2.59745e-34	71.6869
PLA2G1B	1.12045	2.11641	13.2424	2.59244e-36	2.7091e-34	71.6363
UBE2S	-1.02284	4.23522	-13.2245	3.1526e-36	3.23863e-34	71.4426
EMP2	1.11618	7.61437	13.2121	3.6095e-36	3.66656e-34	71.3086
HMGA1	-1.21809	7.12788	-13.1396	7.93516e-36	7.88442e-34	70.5288
UBE2T	-1.02503	3.79784	-13.1256	9.23912e-36	9.13016e-34	70.3782
DRAM1	1.29384	6.95046	13.0234	2.79298e-35	2.71576e-33	69.2831
GGTLC1	1.34083	3.46894	13.0164	3.01173e-35	2.91289e-33	69.2085
VIPR1	1.02924	3.50302	13.0112	3.18522e-35	3.06438e-33	69.153
MALL	1.19583	5.1228	12.9735	4.78367e-35	4.50681e-33	68.7505
ALOX15B	1.79796	4.51627	12.9642	5.28547e-35	4.95391e-33	68.6517
ATAD2	-1.02827	4.46678	-12.9522	6.01472e-35	5.60849e-33	68.5238
DUOX1	1.45495	3.74584	12.9105	9.41574e-35	8.73502e-33	68.0802
CHIA	1.40534	2.71967	12.7927	3.32034e-34	2.93077e-32	66.8329
CHRDL1	1.33807	3.72803	12.7704	4.21504e-34	3.68471e-32	66.5968
ST3GAL5	1.30684	6.11941	12.7657	4.42737e-34	3.83347e-32	66.5481
NDNF	1.63489	5.43338	12.7414	5.73767e-34	4.89803e-32	66.2916
SLC22A31	1.8686	5.63838	12.702	8.72031e-34	7.37495e-32	65.8773
GAPDH	-1.01007	12.1882	-12.7006	8.85269e-34	7.45225e-32	65.8624
HAGLR	1.43056	4.0867	12.6942	9.47476e-34	7.90273e-32	65.7952
B3GNT8	1.04411	3.36365	12.6747	1.16534e-33	9.63155e-32	65.5904
CYP2B7P	2.20716	5.72852	12.6596	1.36802e-33	1.12048e-31	65.4317
ATP13A4	1.52307	3.55646	12.6505	1.50661e-33	1.21754e-31	65.3362
MAOA	1.47918	6.38516	12.6102	2.30803e-33	1.82465e-31	64.9141
CAPN8	1.81666	5.54781	12.5745	3.36407e-33	2.648e-31	64.5413
SLPI	2.10232	7.98313	12.5588	3.97048e-33	3.11187e-31	64.3773
ADAM12	-1.24873	3.61107	-12.5263	5.59383e-33	4.36535e-31	64.0381
CISH	1.01364	5.23617	12.4439	1.32874e-32	1.00251e-30	63.1821
PLOD2	-1.45773	6.22636	-12.3914	2.30165e-32	1.68076e-30	62.6386
MMP28	1.50341	3.48314	12.3643	3.05361e-32	2.2121e-30	62.3589
LMO3	1.71587	5.19544	12.3314	4.30245e-32	3.10442e-30	62.0197
C9orf152	1.2709	3.72805	12.2285	1.25335e-31	8.69833e-30	60.9619
ROS1	1.58834	4.34084	12.19	1.86705e-31	1.28593e-29	60.5677
SLC39A8	1.08476	5.58747	12.1525	2.74906e-31	1.86515e-29	60.185
FKBP10	-1.39331	5.99205	-12.1093	4.29002e-31	2.86784e-29	59.7448
TMPRSS2	1.43825	5.61038	12.0942	5.01221e-31	3.32617e-29	59.5909
SCGB3A1	2.74304	6.01766	11.9288	2.72332e-30	1.69004e-28	57.9169
SPINK5	1.66084	3.38656	11.9211	2.94641e-30	1.82226e-28	57.8391
FMO5	1.47273	4.44018	11.9026	3.55714e-30	2.18512e-28	57.6528
RNASE1	1.49484	8.0886	11.9017	3.58966e-30	2.19767e-28	57.6438
PARM1	1.42671	6.9824	11.8946	3.85633e-30	2.35301e-28	57.5729
CITED2	1.01506	6.18143	11.8889	4.08649e-30	2.47682e-28	57.5156
ALDH2	1.00787	8.0839	11.7901	1.11287e-29	6.52753e-28	56.5249
CTHRC1	-1.33591	6.45022	-11.672	3.65458e-29	2.02595e-27	55.3493
NFIX	1.07739	5.26426	11.6704	3.71376e-29	2.0525e-27	55.3334
MGP	1.28343	7.27916	11.63	5.56449e-29	3.04539e-27	54.9337
FHL1	1.21436	4.23128	11.6184	6.24956e-29	3.37933e-27	54.8189
PRR15L	1.24895	5.59693	11.5486	1.25461e-28	6.61233e-27	54.1299
AGR3	1.84914	5.16367	11.5285	1.53312e-28	7.96475e-27	53.9318
LAMP3	1.48737	6.31606	11.4719	2.69042e-28	1.35889e-26	53.3758
CPAMD8	1.22024	3.677	11.4542	3.2043e-28	1.6095e-26	53.2031
RAP1GAP	1.37237	5.31503	11.4376	3.77523e-28	1.87044e-26	53.041
PNMA2	1.07808	3.85336	11.4184	4.56834e-28	2.24503e-26	52.8525
ABCA3	1.68454	6.94101	11.4049	5.21721e-28	2.54329e-26	52.7213
MGLL	1.11875	7.63355	11.3895	6.07739e-28	2.94681e-26	52.5704
SCNN1B	1.47955	4.84842	11.3827	6.49344e-28	3.14016e-26	52.505
ATP8A1	1.08717	4.36916	11.3505	8.9246e-28	4.27042e-26	52.1907
LINC00261	1.22897	2.89988	11.2877	1.65362e-27	7.80979e-26	51.5812
HPGD	1.84348	5.27983	11.2866	1.67104e-27	7.87165e-26	51.5708
FOXA2	1.23695	3.78588	11.2761	1.85172e-27	8.65547e-26	51.4693
ATOH8	1.24291	3.53298	11.2395	2.649e-27	1.21327e-25	51.1155
GKN2	1.31816	2.58691	11.2306	2.89116e-27	1.31425e-25	51.0291
CD207	1.1884	2.68179	11.2287	2.94487e-27	1.33532e-25	51.0109
AHCYL2	1.3339	6.45206	11.224	3.08333e-27	1.39117e-25	50.9655
PGC	3.02967	5.6043	11.1817	4.6564e-27	2.09055e-25	50.5581
AGER	1.75861	4.13561	11.1463	6.56761e-27	2.91266e-25	50.2183
MBIP	1.03776	5.94152	11.1076	9.56541e-27	4.16095e-25	49.8468
NPNT	1.24195	4.9853	11.1061	9.70688e-27	4.21242e-25	49.8323
MLPH	1.26758	7.67237	11.0813	1.23315e-26	5.28831e-25	49.5958
MFAP4	1.42283	5.53845	11.0803	1.24536e-26	5.32808e-25	49.5861
MUC1	1.42341	9.93503	11.0619	1.48799e-26	6.30677e-25	49.4103
COL1A1	-1.50963	11.1152	-11.0269	2.08695e-26	8.76375e-25	49.0761
SLC2A1	-1.35369	5.95993	-11.0252	2.12117e-26	8.88692e-25	49.06
IGF2BP3	-1.08461	2.63478	-11.0205	2.21971e-26	9.27364e-25	49.0151
AQP3	1.76867	8.40772	11.0186	2.25987e-26	9.39593e-25	48.9974
SFTPC	3.22275	7.15535	11.0149	2.34088e-26	9.69573e-25	48.9626
NEDD9	1.00979	6.17828	11.004	2.60087e-26	1.07481e-24	48.8586
GREM1	-1.64544	4.81064	-10.9882	3.02863e-26	1.2403e-24	48.7082
CPB2	1.13599	2.02226	10.9503	4.35789e-26	1.75698e-24	48.3487
PTPN13	1.38638	4.72755	10.9351	5.03876e-26	2.02699e-24	48.2053
LOXL2	-1.06279	4.4371	-10.8917	7.63534e-26	3.01812e-24	47.7948
TCEA3	1.01783	5.23006	10.8366	1.29118e-25	4.9952e-24	47.2759
SLC34A2	1.91632	10.6416	10.8241	1.45465e-25	5.59196e-24	47.1581
SULF1	-1.38823	6.79354	-10.7024	4.60706e-25	1.70611e-23	46.0196
C7	1.52239	5.09301	10.6941	4.98024e-25	1.83683e-23	45.9427
SHE	1.12044	3.9462	10.6836	5.50176e-25	2.02507e-23	45.8444
PSAT1	-1.03306	4.07768	-10.6797	5.70664e-25	2.09201e-23	45.8083
COL11A1	-1.78652	4.21642	-10.6792	5.73136e-25	2.09685e-23	45.804
WIF1	1.67478	3.1474	10.6125	1.07259e-24	3.8241e-23	45.1852
PFN2	-1.26141	6.29594	-10.6059	1.14099e-24	4.06002e-23	45.1242
GPRC5C	1.11043	5.59407	10.5783	1.47818e-24	5.19881e-23	44.8685
CLIC3	1.02462	3.78224	10.5686	1.61815e-24	5.65823e-23	44.7792
EPDR1	1.09319	5.63698	10.4852	3.52011e-24	1.20995e-22	44.0119
GGH	-1.04615	4.08987	-10.4049	7.40655e-24	2.48017e-22	43.2777
C4BPA	1.9966	6.78146	10.3294	1.48504e-23	4.89175e-22	42.5911
FLRT3	1.1822	4.7903	10.2542	2.95943e-23	9.52414e-22	41.9106
SYBU	1.13526	3.87938	10.2532	2.98765e-23	9.59795e-22	41.9012
NKX2-1	1.38258	6.8127	10.2448	3.2242e-23	1.03033e-21	41.826
CLU	1.44812	7.41547	10.2325	3.60815e-23	1.14099e-21	41.715
CRYM	1.2644	4.02135	10.0825	1.40709e-22	4.20807e-21	40.3723
EGLN3	-1.3168	4.71481	-10.0512	1.86666e-22	5.53695e-21	40.0935
SORCS2	1.00858	3.45726	10.0384	2.09478e-22	6.18334e-21	39.9797
COL5A2	-1.15861	7.50517	-10.0226	2.41314e-22	7.08855e-21	39.8402
KCNJ15	1.32796	4.22487	9.98343	3.42995e-22	9.96274e-21	39.4933
CLDN18	1.8189	3.64114	9.95659	4.36131e-22	1.25676e-20	39.2564
CD55	1.10565	8.69215	9.94582	4.8017e-22	1.37929e-20	39.1615
SCEL	1.212	3.99117	9.94426	4.86905e-22	1.39643e-20	39.1478
COL3A1	-1.26264	11.1732	-9.85405	1.08672e-21	3.0353e-20	38.356
STEAP4	1.41158	6.62856	9.84166	1.21293e-21	3.37227e-20	38.2477
AQP1	1.61431	7.75325	9.80645	1.65625e-21	4.53547e-20	37.9405
ALPL	1.47882	4.78711	9.73465	3.11816e-21	8.18145e-20	37.3167
SFRP2	-1.52588	6.50957	-9.70514	4.03996e-21	1.05091e-19	37.0614
CLIC5	1.09992	3.62152	9.59714	1.03697e-20	2.59714e-19	36.1322
IRX3	1.09779	5.78235	9.59507	1.05584e-20	2.63351e-19	36.1144
SLC44A4	1.20111	5.95932	9.41814	4.85849e-20	1.1399e-18	34.6103
DUSP1	1.05055	7.64796	9.41739	4.89012e-20	1.14584e-18	34.6039
IRX2	1.21717	3.789	9.35811	8.11472e-20	1.83978e-18	34.1049
VCAN	-1.17107	7.57086	-9.30293	1.29725e-19	2.88362e-18	33.6428
CTSE	1.91252	6.66381	9.2796	1.58094e-19	3.4634e-18	33.448
PIGR	2.17434	8.04961	9.26412	1.80207e-19	3.91951e-18	33.3191
SDR16C5	1.12877	5.43671	9.25779	1.90116e-19	4.11533e-18	33.2663
MXRA5	-1.09954	6.901	-9.23745	2.25754e-19	4.86937e-18	33.0971
COL1A2	-1.06957	11.0932	-9.178	3.72284e-19	7.80765e-18	32.6045
COL12A1	-1.29696	5.45395	-9.15302	4.59029e-19	9.55495e-18	32.3983
ELN	1.10169	5.47535	9.12997	5.56717e-19	1.14382e-17	32.2083
PON3	1.16135	5.22336	9.10003	7.14796e-19	1.46035e-17	31.9622
ACSL5	1.00041	7.13586	9.05768	1.01683e-18	2.05434e-17	31.6152
CPA3	1.0059	4.26626	8.9786	1.9568e-18	3.89283e-17	30.9709
LPL	1.23405	4.82694	8.88593	4.19004e-18	8.01973e-17	30.2216
ABCC3	1.07376	7.20134	8.88248	4.30991e-18	8.22321e-17	30.1938
FSCN1	-1.01637	5.65185	-8.78046	9.89071e-18	1.82953e-16	29.3765
WFDC2	1.19063	7.23766	8.71269	1.71006e-17	3.07862e-16	28.838
THBS2	-1.11993	7.45214	-8.69208	2.01866e-17	3.60208e-16	28.6748
C3	1.19677	10.3369	8.66594	2.48993e-17	4.38281e-16	28.4685
GPRC5A	1.01422	8.68016	8.62797	3.37463e-17	5.84389e-16	28.1695
MAGEA6	-1.17744	2.12664	-8.5475	6.40426e-17	1.07128e-15	27.5396
FOXQ1	1.03314	4.45893	8.48293	1.0671e-16	1.73707e-15	27.0377
PRAME	-1.18634	2.79968	-8.45612	1.31784e-16	2.12243e-15	26.8302
TPPP3	1.11594	4.27164	8.42956	1.62348e-16	2.58944e-15	26.6253
HAS3	1.04404	3.92458	8.41294	1.84939e-16	2.93433e-15	26.4972
FOS	1.08749	8.04486	8.3895	2.22145e-16	3.49719e-15	26.3171
SERPIND1	1.05865	2.36147	8.38851	2.23873e-16	3.5183e-15	26.3095
MMP12	-1.24249	4.32485	-8.24287	6.92836e-16	1.03261e-14	25.1996
MMP9	-1.10584	5.93569	-8.20671	9.1491e-16	1.34377e-14	24.9266
CXCL17	1.30511	7.63747	8.12602	1.69516e-15	2.4156e-14	24.321
HLA-DQB2	1.15107	5.18532	8.07826	2.43628e-15	3.4234e-14	23.9649
GJB2	-1.11254	4.26661	-8.05792	2.84162e-15	3.96236e-14	23.8139
FGFR3	1.00177	3.82196	7.96658	5.65024e-15	7.61588e-14	23.1393
DMBT1	1.62923	5.73156	7.94114	6.83489e-15	9.12473e-14	22.9526
SCGB1A1	1.88851	4.63733	7.92761	7.56117e-15	1.00354e-13	22.8535
GCLC	-1.09327	5.28893	-7.91023	8.60657e-15	1.13648e-13	22.7264
SERPINA1	1.26705	8.81553	7.85723	1.27567e-14	1.64975e-13	22.3404
UCHL1	-1.27474	4.02004	-7.7864	2.15112e-14	2.70872e-13	21.8279
PCSK2	1.19032	2.10725	7.62201	7.12525e-14	8.46787e-13	20.6539
CXCL8	-1.02751	4.71057	-7.32694	5.7956e-13	6.16626e-12	18.6011
FCGBP	1.15665	5.15451	7.32661	5.80924e-13	6.17716e-12	18.5988
APOD	1.09248	4.65442	7.27694	8.21048e-13	8.56518e-12	18.2602
PLAU	-1.01863	6.61483	-7.10641	2.65292e-12	2.60043e-11	17.1131
AQP5	1.29128	3.77815	7.08361	3.09791e-12	3.01388e-11	16.9615
PPP1R1B	1.16429	4.52855	7.01179	5.03454e-12	4.79282e-11	16.4869
C8orf4	1.00004	7.65603	6.98728	5.93631e-12	5.58984e-11	16.3259
CEACAM6	1.33773	10.8207	6.97943	6.25721e-12	5.87377e-11	16.2744
IGHG1	-1.10756	9.79887	-6.88774	1.15319e-11	1.04269e-10	15.6772
FAM83A	-1.04908	5.63643	-6.70185	3.90016e-11	3.29998e-10	14.4879
DPP4	1.03249	5.7821	6.60937	7.07517e-11	5.72022e-10	13.9071
SPP1	-1.17605	7.6982	-6.51516	1.28848e-10	9.96529e-10	13.3228
FOSB	1.1564	4.77287	6.35959	3.41166e-10	2.49434e-09	12.3744
MSLN	1.54441	6.4698	5.90679	5.17066e-09	3.1979e-08	9.73266
MUC16	-1.02567	3.97343	-5.68135	1.87567e-08	1.0628e-07	8.48392
FGB	-1.11899	3.06814	-4.83759	1.5787e-06	6.61568e-06	4.21174

## Sheet: Table S3
Table S3: ER-lncRNA-related DEGs associated with LUAD prognosis
id	HR	HR.95L	HR.95H	pvalue
SFTA1P	0.873762	0.813252	0.938775	0.000228
TPX2	1.23518	1.15694	1.3187	2.5e-10
MYBL2	1.15967	1.0901	1.23367	2.69e-06
C16orf89	0.895332	0.861486	0.930508	1.88e-08
KIF2C	1.22232	1.12443	1.32873	2.43e-06
PEBP4	0.886735	0.83253	0.94447	0.000188
CDC20	1.21312	1.13129	1.30088	5.89e-08
HJURP	1.31057	1.20079	1.43039	1.37e-09
CDCA5	1.28847	1.18256	1.40387	6.98e-09
CYP4B1	0.888191	0.850574	0.927472	7.87e-08
MKI67	1.24146	1.15525	1.3341	3.86e-09
FOXM1	1.25743	1.17166	1.34948	2.09e-10
KIF18B	1.23542	1.12722	1.35402	6.17e-06
ESPL1	1.21044	1.10115	1.33058	7.63e-05
KIF4A	1.28901	1.18241	1.40522	8.2e-09
SCGB3A2	0.927416	0.89819	0.957593	3.98e-06
PLLP	0.89226	0.820468	0.970334	0.007731
BIRC5	1.22768	1.14185	1.31996	2.9e-08
CENPF	1.2106	1.12555	1.30207	2.71e-07
MELK	1.27917	1.17234	1.39574	3.15e-08
SUSD2	0.896198	0.856066	0.938212	2.75e-06
HSD17B6	0.850155	0.792341	0.912187	6.25e-06
RRM2	1.27486	1.18399	1.37269	1.22e-10
NEK2	1.26694	1.15739	1.38687	2.94e-07
SPAG5	1.22504	1.12706	1.33154	1.82e-06
KIFC1	1.21951	1.12144	1.32615	3.49e-06
CDCA3	1.32498	1.20062	1.46221	2.19e-08
PLK1	1.29706	1.1869	1.41744	9.26e-09
NCAPH	1.29306	1.17721	1.42031	8.02e-08
FAM83D	1.19028	1.08207	1.30931	0.000341
TROAP	1.23356	1.12356	1.35433	1.06e-05
CEP55	1.27861	1.17693	1.38906	6.12e-09
SELENBP1	0.836147	0.78721	0.888126	6.04e-09
CDCA8	1.26336	1.15364	1.3835	4.57e-07
TRIP13	1.19758	1.10444	1.29857	1.27e-05
CELF2	0.887685	0.810145	0.972647	0.010629
UBE2C	1.19489	1.11907	1.27585	1.02e-07
TOP2A	1.16307	1.09052	1.24044	4.28e-06
UHRF1	1.3527	1.22643	1.49197	1.52e-09
MCM2	1.19066	1.09439	1.2954	4.97e-05
PRC1	1.32374	1.21543	1.44171	1.2e-10
SFTPD	0.926828	0.891565	0.963486	0.000123
CCNB2	1.35113	1.22339	1.49222	2.87e-09
ZWINT	1.24156	1.13451	1.35872	2.56e-06
CCNA2	1.29472	1.18717	1.41202	5.3e-09
BUB1B	1.28219	1.17005	1.40508	1.02e-07
BUB1	1.26969	1.15234	1.39899	1.4e-06
ASPM	1.23368	1.14	1.33506	1.87e-07
FOLR1	0.900302	0.861825	0.940498	2.44e-06
DLC1	0.900336	0.836518	0.969024	0.005129
IQGAP3	1.25626	1.14495	1.37838	1.44e-06
SLC26A9	0.922246	0.874552	0.97254	0.002811
KIF23	1.28732	1.17404	1.41154	7.71e-08
KIF20A	1.3278	1.20813	1.45932	4.02e-09
INMT	0.860306	0.803448	0.921189	1.61e-05
DLGAP5	1.27333	1.17053	1.38517	1.85e-08
CTSH	0.842407	0.78797	0.900604	4.87e-07
MCM4	1.25429	1.14859	1.36973	4.56e-07
CDC6	1.23779	1.13773	1.34665	7.04e-07
NUSAP1	1.25203	1.1471	1.36657	4.84e-07
RACGAP1	1.27165	1.15715	1.39748	5.98e-07
AURKB	1.27807	1.163	1.40453	3.46e-07
CCNB1	1.28312	1.18178	1.39315	2.87e-09
GINS1	1.16629	1.06117	1.28182	0.001413
SNX30	0.811112	0.744423	0.883777	1.73e-06
KPNA2	1.28407	1.16668	1.41326	3.19e-07
CDT1	1.29746	1.17654	1.43081	1.82e-07
ADH1B	0.882632	0.835709	0.93219	7.49e-06
TMEM163	0.844998	0.78725	0.906983	3.11e-06
SAPCD2	1.27097	1.1471	1.40821	4.58e-06
NCAPG	1.2659	1.1589	1.38277	1.67e-07
TTK	1.23706	1.12826	1.35635	5.92e-06
SLC22A3	0.874667	0.813382	0.94057	0.000303
AURKA	1.2855	1.17007	1.41232	1.68e-07
KIF11	1.27156	1.16756	1.38482	3.42e-08
GPD1L	0.757242	0.689147	0.832067	7.3e-09
HOPX	0.920124	0.873288	0.969473	0.00179
DEPDC1	1.26966	1.15329	1.39777	1.13e-06
LMNB1	1.27977	1.16387	1.40722	3.53e-07
CACNA2D2	0.869355	0.824748	0.916375	1.89e-07
LMNB2	1.32486	1.1893	1.47588	3.26e-07
ANLN	1.26864	1.18661	1.35634	3.01e-12
RHOBTB2	0.856771	0.794004	0.9245	6.83e-05
NAPSA	0.926878	0.896351	0.958444	8.83e-06
RECQL4	1.19839	1.09032	1.31716	0.000174
HLF	0.823394	0.760187	0.891857	1.86e-06
CDC45	1.27788	1.16209	1.4052	4.19e-07
DPYSL2	0.818698	0.749764	0.893971	8.29e-06
TACC3	1.27508	1.17536	1.38327	4.96e-09
LRRK2	0.92073	0.876432	0.967267	0.001028
CDK1	1.23258	1.13756	1.33554	3.25e-07
TMEM125	0.795584	0.73862	0.856941	1.61e-09
NUF2	1.18617	1.08972	1.29116	7.96e-05
NPC2	0.845342	0.784658	0.910719	9.84e-06
MTHFD2	1.21128	1.1027	1.33055	6.33e-05
C1orf116	0.915092	0.87008	0.962432	0.000565
SCN7A	0.786923	0.718177	0.862249	2.78e-07
NR3C2	0.809965	0.734322	0.893399	2.52e-05
MAMDC2	0.788639	0.720848	0.862805	2.24e-07
VEPH1	0.903592	0.825466	0.989113	0.028004
CYB5A	0.819208	0.754009	0.890044	2.44e-06
NDC80	1.21771	1.11507	1.3298	1.16e-05
SLC7A5	1.14482	1.07006	1.2248	8.66e-05
SFTA2	0.915618	0.873397	0.959881	0.000252
ZNF385B	0.922874	0.862529	0.987442	0.020005
DUOXA1	0.881574	0.802761	0.968124	0.008341
TK1	1.29381	1.19401	1.40194	3.18e-10
CYBRD1	0.891813	0.827734	0.960853	0.002616
MACROD2	0.900653	0.835246	0.971182	0.006526
EIF4EBP1	1.13999	1.05624	1.23039	0.000765
SCTR	0.851145	0.780535	0.928142	0.000265
VSIG2	0.845545	0.783582	0.912406	1.55e-05
SFTPB	0.928793	0.90144	0.956977	1.28e-06
MFSD2A	0.86536	0.796173	0.94056	0.000671
SFTA3	0.882488	0.843107	0.923708	8e-08
AQP4	0.920731	0.877622	0.965956	0.000736
MAD2L1	1.25527	1.14876	1.37166	5.02e-07
PLA2G1B	0.811724	0.730774	0.901641	9.96e-05
UBE2S	1.32938	1.21207	1.45804	1.54e-09
EMP2	0.811754	0.74296	0.886918	3.91e-06
HMGA1	1.26661	1.16683	1.37493	1.65e-08
UBE2T	1.23865	1.1282	1.35991	7.08e-06
DRAM1	0.842773	0.779055	0.911704	2e-05
GGTLC1	0.821441	0.7528	0.896341	9.96e-06
VIPR1	0.76052	0.684962	0.844413	2.93e-07
MALL	0.867659	0.800843	0.940048	0.000516
ALOX15B	0.905648	0.85532	0.958937	0.00068
ATAD2	1.17929	1.07802	1.29006	0.000318
DUOX1	0.89584	0.835618	0.960402	0.001949
CHIA	0.877887	0.811206	0.950049	0.001232
CHRDL1	0.806383	0.746974	0.870516	3.56e-08
ST3GAL5	0.856155	0.794487	0.92261	4.66e-05
NDNF	0.879947	0.829332	0.93365	2.32e-05
SLC22A31	0.929986	0.881506	0.981132	0.007877
GAPDH	1.47047	1.32277	1.63467	9.38e-13
HAGLR	0.886065	0.827062	0.949277	0.000581
B3GNT8	0.862882	0.783335	0.950507	0.002803
CYP2B7P	0.881891	0.842777	0.922819	5.63e-08
ATP13A4	0.853244	0.795467	0.915217	9.15e-06
MAOA	0.865039	0.81139	0.922236	9.07e-06
CAPN8	0.941155	0.893497	0.991355	0.022169
SLPI	0.935588	0.894473	0.978594	0.003688
ADAM12	1.20458	1.11871	1.29704	8.1e-07
CISH	0.833704	0.757257	0.917869	0.00021
PLOD2	1.16945	1.09581	1.24802	2.39e-06
LMO3	0.925415	0.875531	0.978142	0.006113
C9orf152	0.876135	0.811312	0.946138	0.000747
ROS1	0.888983	0.835698	0.945666	0.00019
SLC39A8	0.914667	0.838355	0.997925	0.044782
FKBP10	1.12115	1.05417	1.19238	0.000274
TMPRSS2	0.847107	0.794453	0.903251	4.03e-07
SCGB3A1	0.927877	0.896362	0.9605	2.18e-05
SPINK5	0.935038	0.879792	0.993754	0.030648
FMO5	0.886728	0.830301	0.94699	0.000339
RNASE1	0.867517	0.816914	0.921253	3.57e-06
PARM1	0.847395	0.794377	0.903953	5.08e-07
CITED2	0.893015	0.817638	0.975341	0.011907
ALDH2	0.804609	0.736912	0.878525	1.25e-06
CTHRC1	1.14147	1.06342	1.22524	0.000251
NFIX	0.846182	0.777843	0.920525	0.000101
MGP	0.869479	0.812537	0.930412	5.19e-05
FHL1	0.868084	0.803546	0.937806	0.000332
PRR15L	0.893967	0.831649	0.960954	0.002363
AGR3	0.942035	0.899618	0.986451	0.011076
LAMP3	0.939026	0.885591	0.995685	0.035322
CPAMD8	0.860794	0.79651	0.930266	0.000154
RAP1GAP	0.843777	0.789633	0.901634	5.16e-07
PNMA2	0.868538	0.799815	0.943167	0.000805
ABCA3	0.897441	0.851608	0.945739	5.21e-05
MGLL	0.917202	0.850517	0.989115	0.024823
SCNN1B	0.855808	0.805065	0.90975	5.95e-07
ATP8A1	0.808254	0.743464	0.878691	5.93e-07
LINC00261	0.857457	0.793084	0.927055	0.000112
FOXA2	0.888796	0.830613	0.951056	0.000643
ATOH8	0.901925	0.837463	0.971349	0.006366
CD207	0.880512	0.810033	0.957123	0.002794
AHCYL2	0.910849	0.852809	0.972839	0.005441
PGC	0.94493	0.916473	0.97427	0.000283
AGER	0.931756	0.882712	0.983525	0.010404
MBIP	0.829795	0.762682	0.902813	1.45e-05
NPNT	0.928238	0.866877	0.993943	0.032837
MLPH	0.907024	0.850356	0.967467	0.003029
MFAP4	0.893492	0.840868	0.949409	0.000277
MUC1	0.933705	0.881111	0.989437	0.020397
COL1A1	1.13302	1.06824	1.20173	3.22e-05
SLC2A1	1.19946	1.1322	1.27072	6.55e-10
IGF2BP3	1.15891	1.07865	1.24514	5.64e-05
AQP3	0.912676	0.869217	0.958308	0.000242
SFTPC	0.960092	0.935033	0.985821	0.002542
NEDD9	0.86181	0.789673	0.940538	0.000855
GREM1	1.1154	1.05849	1.17538	4.36e-05
CPB2	0.874916	0.80092	0.955748	0.003038
PTPN13	0.931724	0.873953	0.993314	0.030358
LOXL2	1.34402	1.24251	1.45382	1.59e-13
TCEA3	0.841022	0.775301	0.912314	3.04e-05
SLC34A2	0.920901	0.885503	0.957714	3.78e-05
SULF1	1.10228	1.03772	1.17084	0.001564
C7	0.906977	0.858979	0.957657	0.000432
SHE	0.842697	0.77859	0.912084	2.24e-05
PSAT1	1.09522	1.01153	1.18584	0.024928
COL11A1	1.10532	1.05792	1.15485	7.56e-06
WIF1	0.890319	0.844946	0.938128	1.34e-05
PFN2	1.08238	1.01257	1.15701	0.019962
GPRC5C	0.883727	0.821514	0.950652	0.000904
GGH	1.12858	1.0501	1.21293	0.001004
C4BPA	0.896534	0.859371	0.935304	4.27e-07
SYBU	0.912773	0.846504	0.984229	0.017628
NKX2-1	0.870721	0.826421	0.917395	2.03e-07
CLU	0.900402	0.851775	0.951804	0.000212
CRYM	0.858312	0.801425	0.919237	1.26e-05
EGLN3	1.14862	1.08464	1.21637	2.15e-06
SORCS2	0.88437	0.813557	0.961345	0.003905
COL5A2	1.14665	1.0715	1.22706	7.6e-05
KCNJ15	0.90399	0.849898	0.961524	0.001345
CLDN18	0.926966	0.883518	0.972552	0.00196
COL3A1	1.12339	1.05584	1.19527	0.000236
STEAP4	0.928397	0.878492	0.981138	0.008403
ALPL	0.93099	0.882167	0.982516	0.009275
SFRP2	1.07408	1.02017	1.13083	0.006527
CLIC5	0.898557	0.834188	0.967892	0.004795
IRX3	0.842824	0.787648	0.901865	7.42e-07
SLC44A4	0.891668	0.839199	0.947417	0.000211
IRX2	0.882623	0.828832	0.939905	9.95e-05
VCAN	1.11158	1.04513	1.18225	0.00077
PIGR	0.920984	0.890312	0.952713	1.91e-06
MXRA5	1.12844	1.05457	1.20749	0.000469
COL1A2	1.14353	1.06695	1.22561	0.000149
COL12A1	1.11437	1.05673	1.17515	6.44e-05
ELN	0.908886	0.850098	0.971739	0.005106
PON3	0.9335	0.876957	0.993688	0.030882
ACSL5	0.877047	0.819448	0.938695	0.000154
CPA3	0.855672	0.796976	0.91869	1.72e-05
LPL	0.923298	0.87159	0.978073	0.006648
FSCN1	1.24394	1.1615	1.33223	4.4e-10
WFDC2	0.889632	0.839887	0.942323	6.79e-05
THBS2	1.11062	1.04272	1.18294	0.001116
C3	0.944249	0.892451	0.999054	0.046278
PRAME	1.06108	1.00553	1.11969	0.030684
TPPP3	0.924357	0.86716	0.985328	0.0158
HAS3	0.910791	0.849146	0.97691	0.008968
SERPIND1	0.917206	0.854879	0.984077	0.016084
MMP12	1.08455	1.02837	1.14379	0.002781
MMP9	1.08842	1.02484	1.15594	0.005796
CXCL17	0.86022	0.819954	0.902465	7.48e-10
HLA-DQB2	0.900817	0.849076	0.95571	0.000538
GJB2	1.17007	1.10935	1.23411	7.61e-09
DMBT1	0.93966	0.902278	0.97859	0.002657
SCGB1A1	0.947838	0.915425	0.9814	0.002549
GCLC	1.06702	1.00924	1.12809	0.022374
PCSK2	0.94498	0.894687	0.9981	0.042549
CXCL8	1.11119	1.05129	1.1745	0.000192
FCGBP	0.921888	0.873109	0.973392	0.003365
APOD	0.931993	0.8812	0.985715	0.013771
PLAU	1.13875	1.07643	1.20467	6.03e-06
AQP5	0.918526	0.874087	0.965224	0.000783
C8orf4	0.93494	0.88344	0.989442	0.019959
CEACAM6	0.957364	0.91824	0.998155	0.040689
FAM83A	1.18483	1.12421	1.24872	2.46e-10
DPP4	0.932605	0.885141	0.982615	0.008844
SPP1	1.04903	1.00269	1.0975	0.037829
MUC16	1.08232	1.03521	1.13157	0.000493
